# Supplementary material for: Molecular-strain induced phosphinidene reactivity of a phosphanorcaradiene
Source: Nat Commun. 2024 May 29;15:4579. doi: 10.1038/s41467-024-49042-1 (PMC11137065; doi:10.1038/s41467-024-49042-1)
Supplement: Supplementary file 3 — Source Data [file 41467_2024_49042_MOESM3_ESM.xlsx]

## Sheet: Sheet1
The Cartesian coordinates (xyz) for all optimized structures
C2H4
0 1
C	0	-0.671	0
H	-0.93846	-1.25129	0
H	0.9384	-1.25137	0
C	0	0.671	0
H	0.93846	1.25129	0
H	-0.9384	1.25137	0
Ar’-CCH
0 1
C	-3.63814	-0.00361	-0.00014
C	-4.86468	-0.01475	0.00054
H	-5.9457	-0.02392	-0.00103
C	-2.2075	0.00803	-0.00013
C	-1.46841	-1.20324	-0.00011
C	-1.48819	1.22726	-9e-05
C	-0.07089	-1.18148	-9e-05
H	-2.00943	-2.16141	-0.00011
C	-0.08625	1.23164	-6e-05
H	-2.04367	2.17716	-8e-05
C	0.65722	0.03221	-0.0001
H	0.46857	-2.14163	-5e-05
H	0.4313	2.20097	-3e-05
C	2.19619	0.00261	3e-05
C	2.68814	-0.74275	1.26546
C	2.68844	-0.7419	-1.26578
C	2.80465	1.41841	0.00056
H	2.34339	-0.22903	2.18652
H	2.31414	-1.78599	1.30097
H	3.79783	-0.78144	1.28548
H	2.34386	-0.2276	-2.18659
H	3.79813	-0.78051	-1.28559
H	2.31453	-1.78515	-1.30207
H	3.91203	1.35145	0.00057
H	2.50576	1.99661	-0.89802
H	2.50571	1.99596	0.89953
Et2SiH2
0 1
Si	0	0.42732	0
H	0	1.32509	-1.21419
H	0	1.32509	1.21419
C	1.57383	-0.63916	0
C	2.88516	0.1656	0
H	1.52919	-1.3109	-0.88702
H	1.52919	-1.3109	0.88702
H	3.77734	-0.49608	0
H	2.96105	0.82144	-0.89314
H	2.96105	0.82145	0.89313
C	-1.57383	-0.63916	0
C	-2.88516	0.1656	0
H	-1.52919	-1.3109	0.88702
H	-1.52919	-1.3109	-0.88702
H	-3.77734	-0.49608	0
H	-2.96105	0.82144	0.89314
H	-2.96105	0.82145	-0.89313
PhNH2
0 1
C	-1.89455	-5e-05	0.00609
C	-1.17841	-1.21049	0.00301
C	0.22338	-1.21694	-0.00342
C	0.9515	5e-05	-0.00803
C	0.22329	1.21698	-0.00341
C	-1.1785	1.21043	0.00302
H	-2.99496	-9e-05	0.01252
H	-1.71903	-2.17063	0.0079
H	0.77092	-2.17393	-0.00864
H	0.77077	2.17401	-0.00862
H	-1.71919	2.17054	0.00792
N	2.34213	8e-05	-0.07034
H	2.80834	-0.85131	0.24899
H	2.80799	0.85102	0.24885
1 (singlet)
0 1
P	0.25212	-0.81489	-0.95867
C	0.12621	0.2543	0.54579
C	-0.69116	-0.29512	1.53612
C	-0.71337	0.11493	2.87134
C	-0.07832	1.33016	3.20141
H	-0.08985	1.72582	4.23047
C	0.5967	2.02792	2.16999
C	0.74684	1.46931	0.88386
C	-1.33451	-1.00414	3.72564
C	-0.39221	-1.37167	4.88893
H	0.62788	-1.60156	4.51795
H	-0.77206	-2.26031	5.4367
H	-0.30992	-0.53733	5.61699
C	-2.71641	-0.62182	4.29622
H	-2.63887	0.28146	4.93671
H	-3.12738	-1.44618	4.91648
H	-3.44726	-0.40864	3.49363
C	-1.42429	-2.20295	2.6885
H	-0.51791	-2.83525	2.79288
H	-2.30785	-2.84824	2.86446
C	-1.41299	-1.57018	1.24914
C	1.28092	3.39477	2.25308
C	0.3105	4.4671	2.7896
H	-0.61714	4.50218	2.18189
H	0.78071	5.47316	2.76333
H	0.02051	4.25832	3.84073
C	2.52733	3.33553	3.16294
H	2.24741	3.05424	4.19958
H	3.0375	4.32123	3.2016
H	3.25893	2.58636	2.80069
C	1.65875	3.68845	0.75503
H	0.93947	4.41821	0.33115
H	2.66772	4.13601	0.65826
C	1.54309	2.35452	-0.06076
C	-2.80553	-1.50311	0.60116
C	-3.87097	-0.64418	0.87998
H	-3.72692	0.1627	1.61051
C	-5.10394	-0.78589	0.20201
C	-5.22358	-1.82672	-0.75265
H	-6.17705	-1.96385	-1.28602
C	-4.14965	-2.66947	-1.07387
H	-4.26103	-3.43123	-1.86148
C	-2.91928	-2.49832	-0.41315
C	-1.59603	-3.07089	-0.67799
C	-1.10604	-4.04755	-1.50387
H	-1.7742	-4.67101	-2.11799
C	0.33105	-4.26357	-1.5824
H	0.67687	-5.05906	-2.25772
C	1.26272	-3.5444	-0.86428
C	0.80111	-2.44623	0.01955
H	1.41611	-2.19533	0.90088
C	-0.65916	-2.24762	0.10113
C	-6.30287	0.13927	0.48136
C	-5.93384	1.28828	1.44031
H	-6.81468	1.94362	1.59983
H	-5.61484	0.91409	2.43463
H	-5.11702	1.91677	1.02964
C	-7.43524	-0.699	1.1252
H	-8.32081	-0.06245	1.33634
H	-7.76028	-1.52413	0.45922
H	-7.09715	-1.15046	2.0808
C	-6.80645	0.75975	-0.84406
H	-7.67194	1.42904	-0.65429
H	-6.00621	1.35709	-1.32561
H	-7.13327	-0.01337	-1.56811
C	2.7761	-3.77024	-0.95365
C	3.14076	-4.885	-1.95096
H	2.69934	-5.86076	-1.6598
H	4.24238	-5.01261	-1.98643
H	2.79771	-4.64162	-2.97758
C	3.32041	-4.16657	0.44271
H	3.1313	-3.38013	1.20127
H	4.41894	-4.32161	0.39545
H	2.85335	-5.10743	0.80059
C	3.44899	-2.45182	-1.41063
H	3.0753	-2.13443	-2.40522
H	4.54892	-2.58537	-1.48194
H	3.25629	-1.61446	-0.71189
C	0.78204	2.42166	-1.38733
C	-0.5907	2.63495	-1.5417
H	-1.18337	2.92821	-0.66365
C	-1.22083	2.34705	-2.77055
C	-0.40287	1.93662	-3.85504
H	-0.86862	1.70998	-4.82625
C	0.97923	1.73933	-3.71542
H	1.57035	1.36324	-4.56518
C	1.5734	1.93888	-2.45553
C	2.88737	1.54978	-1.91974
C	4.0129	0.97837	-2.53019
H	4.04563	0.82759	-3.62068
C	5.09771	0.57004	-1.73179
H	5.96615	0.11258	-2.22558
C	5.07886	0.70326	-0.32598
C	3.94042	1.30007	0.27138
H	3.88574	1.40368	1.36544
C	2.8698	1.73042	-0.5091
C	6.2209	0.20327	0.57793
C	5.65899	-0.85622	1.55874
H	6.46221	-1.23582	2.22532
H	5.23137	-1.71722	1.00619
H	4.85747	-0.43822	2.20108
C	7.36318	-0.44216	-0.2296
H	7.82278	0.27509	-0.94047
H	7.0112	-1.32246	-0.80618
H	8.16171	-0.79015	0.45771
C	6.79642	1.39677	1.37897
H	7.20448	2.17053	0.69627
H	7.61503	1.0593	2.04966
H	6.02134	1.8789	2.0089
C	-2.75514	2.3077	-2.8915
C	-3.44378	3.01842	-1.70848
H	-3.25323	2.49691	-0.74835
H	-4.54229	3.02816	-1.86363
H	-3.10749	4.07121	-1.60729
C	-3.17868	0.81423	-2.87846
H	-2.85279	0.31603	-1.94162
H	-2.72419	0.25967	-3.72438
H	-4.28251	0.71671	-2.95369
C	-3.22426	2.97726	-4.20283
H	-4.33125	2.93838	-4.27936
H	-2.81546	2.47089	-5.10024
H	-2.91261	4.04182	-4.2416
1 (triplet)
0 3
P	-0.11519	0.02059	-1.28919
C	-0.02704	0.00898	0.51731
C	-0.47044	-1.11106	1.27742
C	-0.41967	-1.13885	2.6814
C	0.03641	-0.01956	3.4032
H	0.05503	-0.02795	4.5054
C	0.47625	1.10791	2.68321
C	0.47262	1.10541	1.27826
C	-0.90122	-2.47676	3.24283
C	0.13659	-3.07922	4.21155
H	1.13261	-3.15701	3.72896
H	-0.17239	-4.09558	4.53576
H	0.24714	-2.45607	5.12387
C	-2.25149	-2.31791	3.97603
H	-2.16057	-1.60871	4.8252
H	-2.59463	-3.29374	4.38
H	-3.03936	-1.93641	3.29814
C	-1.03376	-3.35348	1.95236
H	-0.14542	-4.01121	1.86375
H	-1.92558	-4.01047	1.97226
C	-1.05095	-2.3939	0.70671
C	0.9896	2.42996	3.25342
C	-0.05717	3.05949	4.19671
H	-1.03443	3.17391	3.68401
H	0.27493	4.0625	4.5394
H	-0.21733	2.43179	5.09841
C	2.31329	2.23348	4.02381
H	2.1758	1.53974	4.87938
H	2.68151	3.20119	4.42506
H	3.10532	1.81326	3.37346
C	1.17686	3.30884	1.96831
H	0.35159	4.04627	1.90112
H	2.12346	3.88422	1.98404
C	1.10047	2.37231	0.71253
C	-2.43952	-2.20536	0.07997
C	-3.54079	-1.51574	0.59274
H	-3.4477	-1.00701	1.56161
C	-4.74209	-1.43394	-0.14803
C	-4.78898	-2.07425	-1.4113
H	-5.71566	-2.03114	-2.00486
C	-3.67712	-2.73863	-1.95269
H	-3.73621	-3.18534	-2.95776
C	-2.48472	-2.79211	-1.21118
C	-1.13085	-3.24349	-1.56704
C	-0.58233	-3.71738	-2.76762
H	-1.22669	-3.95807	-3.62794
C	0.81668	-3.81902	-2.88933
H	1.23277	-4.14716	-3.85222
C	1.6904	-3.46502	-1.83495
C	1.11746	-3.06603	-0.60361
H	1.75762	-2.75987	0.23887
C	-0.26616	-2.94664	-0.48081
C	-5.97776	-0.67632	0.37365
C	-5.69537	0.03643	1.71081
H	-6.60171	0.58108	2.04671
H	-5.42091	-0.67911	2.51295
H	-4.87495	0.77739	1.61515
C	-7.13258	-1.68582	0.58662
H	-8.04304	-1.16705	0.95552
H	-7.39734	-2.20718	-0.35573
H	-6.84871	-2.45864	1.33065
C	-6.40545	0.39198	-0.66184
H	-7.29326	0.95175	-0.29838
H	-5.58749	1.1186	-0.83942
H	-6.67058	-0.06033	-1.63861
C	3.21388	-3.35563	-2.0228
C	3.69179	-4.01407	-3.33171
H	3.42223	-5.09007	-3.37175
H	4.79607	-3.9379	-3.41011
H	3.26447	-3.51669	-4.22618
C	3.95624	-4.02631	-0.84386
H	3.69641	-3.56605	0.1302
H	5.05452	-3.92686	-0.97296
H	3.71261	-5.10738	-0.78303
C	3.55874	-1.84337	-2.0708
H	3.03755	-1.34554	-2.91361
H	4.65142	-1.69024	-2.20086
H	3.24826	-1.31756	-1.14551
C	0.3112	2.95408	-0.45602
C	-1.05645	3.23945	-0.49139
H	-1.65477	3.08876	0.41843
C	-1.66648	3.62491	-1.70408
C	-0.83838	3.77429	-2.84616
H	-1.29137	4.07779	-3.80291
C	0.53997	3.5101	-2.81446
H	1.14112	3.60521	-3.73234
C	1.12134	3.06924	-1.61334
C	2.45403	2.52966	-1.30083
C	3.59244	2.32224	-2.09392
H	3.61315	2.64876	-3.14562
C	4.71025	1.67	-1.53953
H	5.59175	1.51365	-2.17674
C	4.71736	1.20375	-0.20538
C	3.55502	1.41417	0.57693
H	3.50958	1.03407	1.60817
C	2.45167	2.07839	0.04662
C	5.93948	0.51764	0.43453
C	5.51535	-0.80918	1.10926
H	6.39371	-1.30076	1.57781
H	5.08226	-1.51018	0.36909
H	4.7608	-0.64975	1.90566
C	7.03784	0.20287	-0.59946
H	7.43901	1.12241	-1.07269
H	6.66178	-0.46346	-1.40321
H	7.88665	-0.31192	-0.10394
C	6.52448	1.47188	1.50636
H	6.83947	2.4331	1.05024
H	7.40883	1.01413	1.999
H	5.77653	1.70202	2.2927
C	-3.19243	3.78024	-1.83418
C	-3.90079	3.67092	-0.4695
H	-3.7407	2.67783	-0.0018
H	-4.99451	3.8026	-0.60019
H	-3.54962	4.44817	0.24051
C	-3.71133	2.63985	-2.74721
H	-3.45532	1.64798	-2.32044
H	-3.26292	2.69381	-3.76007
H	-4.81507	2.69854	-2.85859
C	-3.53938	5.15265	-2.45736
H	-4.63932	5.26295	-2.56347
H	-3.09358	5.27524	-3.46506
H	-3.16885	5.98249	-1.82047
7-TS
0 1
P	-0.34023	-0.83412	-1.12622
C	0.58488	-1.25756	1.3827
C	2.31724	-2.54191	-0.01723
C	0.04564	-2.96746	-0.3437
C	-0.04749	-0.25991	0.60698
C	2.18851	-3.31732	-1.20814
C	-0.28463	2.98738	-0.21438
C	-0.397	0.91954	1.3179
C	0.7779	-3.65264	-1.39417
C	1.00385	-2.56423	0.77179
C	-1.38043	-3.03881	-0.27031
H	-1.8957	-2.65323	0.61953
C	-2.41224	1.98203	0.04973
C	1.24861	-2.57045	3.29099
C	-3.55506	1.30138	0.48232
H	-3.50709	0.71888	1.41401
C	1.06569	3.34053	-0.17475
H	1.6955	2.94946	0.63573
C	3.49521	-1.8556	0.26146
H	3.53504	-1.19797	1.14331
C	0.77351	-1.21122	2.76418
C	-1.11475	3.39933	-1.2887
C	-0.10055	1.03612	2.7019
C	-2.09189	-3.63142	-1.35347
C	3.29842	-3.45535	-2.05876
H	3.22737	-4.04918	-2.9839
C	-1.09132	2.17212	0.79825
C	1.0397	-3.49775	2.0356
H	0.05406	-4.00079	2.11657
H	1.81284	-4.28715	1.9529
C	0.45741	-0.02076	3.44577
H	0.60982	0.0791	4.53255
C	-0.49234	2.40122	3.26252
C	-2.43072	2.76625	-1.12889
C	-1.36676	2.99533	2.11974
H	-1.18965	4.07766	1.96226
H	-2.43698	2.87743	2.3806
C	4.6055	-1.94294	-0.61489
C	0.06792	-4.2722	-2.40997
H	0.58664	-4.76884	-3.24538
C	-3.62456	-3.53811	-1.44313
C	1.62029	4.15926	-1.18524
C	-4.75882	1.39738	-0.25189
C	-1.35577	-4.23041	-2.39249
H	-1.89507	-4.68676	-3.23599
C	-4.74816	2.15241	-1.45321
H	-5.67128	2.23009	-2.04863
C	-0.59141	4.24861	-2.27965
H	-1.21934	4.59435	-3.11582
C	0.76049	4.62407	-2.21193
H	1.16723	5.27041	-3.00514
C	4.49202	-2.7764	-1.75225
H	5.34068	-2.87494	-2.44327
C	0.37211	-3.03932	4.46883
H	0.5034	-2.38175	5.35388
H	0.64364	-4.07208	4.77456
H	-0.70278	-3.02957	4.19381
C	-3.60517	2.83175	-1.89898
H	-3.64019	3.42287	-2.82775
C	2.72561	-2.52825	3.73965
H	3.39911	-2.26451	2.90202
H	3.04506	-3.51716	4.13109
H	2.87079	-1.77844	4.54528
C	3.1196	4.50703	-1.22288
C	5.85732	-1.09793	-0.31814
C	-4.24289	-3.11585	-0.09671
H	-3.97947	-3.82348	0.71679
H	-5.3486	-3.09087	-0.17669
H	-3.90887	-2.10135	0.19978
C	1.76825	0.32943	-1.97151
H	2.09303	0.73477	-0.99931
H	2.24073	-0.61602	-2.28046
C	-6.08329	0.78578	0.24501
C	3.86799	3.9589	0.00763
H	3.46343	4.37177	0.95479
H	4.94074	4.23588	-0.04904
H	3.81521	2.85293	0.0623
C	-1.3047	2.28253	4.5671
H	-2.18638	1.62339	4.42807
H	-1.66547	3.2801	4.89592
H	-0.69124	1.86314	5.3919
C	0.77134	3.25253	3.52387
H	1.42956	2.76342	4.27194
H	0.49483	4.25642	3.91044
H	1.36055	3.39644	2.59752
C	3.29896	6.04345	-1.25991
H	2.81236	6.49539	-2.14777
H	4.37708	6.30747	-1.29761
H	2.85894	6.51498	-0.3568
C	6.96455	-1.30216	-1.36955
H	7.30473	-2.35757	-1.40974
H	7.84513	-0.67655	-1.11609
H	6.62733	-1.0082	-2.38483
C	6.42029	-1.48381	1.07155
H	5.67634	-1.31825	1.87707
H	7.31728	-0.87455	1.31177
H	6.71198	-2.5541	1.09663
C	-5.89947	-0.01485	1.54875
H	-5.18546	-0.85242	1.42147
H	-6.87056	-0.44789	1.86573
H	-5.53429	0.62671	2.37678
C	-3.95666	-2.45933	-2.50633
H	-3.52196	-1.47995	-2.21774
H	-5.05563	-2.3412	-2.61576
H	-3.54187	-2.73554	-3.49718
C	-6.67344	-0.15108	-0.83463
H	-6.87882	0.38826	-1.78134
H	-7.63065	-0.59296	-0.48528
H	-5.9731	-0.97665	-1.06455
C	-7.08008	1.93938	0.52452
H	-6.67735	2.6316	1.29266
H	-8.04722	1.53622	0.89368
H	-7.28631	2.53309	-0.38896
C	3.74038	3.8745	-2.4937
H	3.59256	2.77504	-2.49677
H	4.83014	4.08457	-2.54236
H	3.27467	4.27468	-3.4172
C	5.4519	0.39777	-0.31564
H	5.02473	0.69523	-1.29543
H	6.33193	1.04348	-0.11077
H	4.69	0.61194	0.46106
C	-4.23916	-4.8939	-1.85837
H	-3.89204	-5.22373	-2.85807
H	-5.34556	-4.81334	-1.90442
H	-3.9808	-5.68977	-1.12929
C	0.98817	1.06957	-2.81601
H	0.70115	0.67974	-3.80649
H	0.59459	2.05195	-2.53069
7
0 1
P	0.86179	-0.04803	-1.17643
C	0.04987	1.21735	1.27263
C	-0.88377	3.17187	-0.0874
C	1.47258	2.95106	-0.11085
C	0.12015	0.00338	0.53402
C	-0.37521	3.88686	-1.205
C	-1.27961	-2.98579	-0.20773
C	-0.1522	-1.19381	1.2548
C	1.08648	3.74774	-1.217
C	0.26835	2.64948	0.77778
C	2.81058	2.60582	0.09856
H	3.07093	1.97759	0.9625
C	1.08421	-3.05642	-0.08758
C	-0.27162	2.62937	3.2543
C	2.43383	-2.91681	0.22755
H	2.71803	-2.39764	1.15715
C	-2.63829	-2.68525	-0.0815
H	-2.97676	-2.08942	0.77635
C	-2.25266	2.96574	0.06131
H	-2.61328	2.32621	0.88102
C	-0.30651	1.23111	2.64141
C	-0.79027	-3.67402	-1.34662
C	-0.5105	-1.16908	2.62177
C	3.80401	3.03792	-0.80857
C	-1.26786	4.46175	-2.12091
H	-0.89696	5.01966	-2.9953
C	-0.12748	-2.63766	0.74171
C	0.40328	3.45791	2.12304
H	1.4844	3.56241	2.3456
H	-0.01084	4.48072	2.02283
C	-0.60047	0.04193	3.32119
H	-0.85868	0.05523	4.3926
C	-0.71526	-2.56157	3.21202
C	0.67578	-3.71456	-1.27644
C	-0.1843	-3.48035	2.0718
H	-0.78861	-4.39947	1.93938
H	0.84788	-3.80247	2.31546
C	-3.1691	3.51388	-0.87135
C	2.06243	4.19188	-2.12482
H	1.78629	4.80715	-2.99574
C	5.2847	2.64418	-0.65747
C	-3.55811	-3.10367	-1.07045
C	3.4284	-3.41931	-0.64729
C	3.40121	3.8314	-1.91232
H	4.15894	4.17478	-2.63375
C	3.00766	-4.06247	-1.83358
H	3.75679	-4.45859	-2.53309
C	-1.69041	-4.10219	-2.33692
H	-1.33158	-4.63232	-3.2333
C	-3.0566	-3.82017	-2.18585
H	-3.75317	-4.15438	-2.97063
C	-2.65228	4.27835	-1.94131
H	-3.338	4.7205	-2.67742
C	0.58834	2.6538	4.53513
H	0.11984	2.06255	5.34973
H	0.70871	3.69423	4.90469
H	1.5975	2.23365	4.34519
C	1.64609	-4.21699	-2.15485
H	1.35545	-4.72419	-3.08848
C	-1.69066	3.13925	3.59129
H	-2.32418	3.21739	2.68786
H	-1.64089	4.14669	4.05578
H	-2.19583	2.45744	4.30711
C	-5.06433	-2.79756	-0.97363
C	-4.66753	3.19826	-0.71698
C	5.54479	1.8806	0.65485
H	5.28351	2.49341	1.54234
H	6.61947	1.6159	0.73198
H	4.96673	0.9373	0.70373
C	-0.39544	0.84317	-2.25213
H	-1.19098	1.41989	-1.75974
H	0.04886	1.35673	-3.12136
C	4.9121	-3.25675	-0.27028
C	-5.41516	-2.02677	0.31376
H	-5.15055	-2.60325	1.22403
H	-6.50601	-1.82741	0.34876
H	-4.89736	-1.04785	0.36284
C	0.1183	-2.75178	4.49653
H	1.18665	-2.51236	4.31681
H	0.05269	-3.80171	4.85274
H	-0.2448	-2.09782	5.31693
C	-2.20344	-2.82105	3.53549
H	-2.58217	-2.08165	4.27179
H	-2.33743	-3.83502	3.96809
H	-2.83667	-2.75395	2.63062
C	-5.85592	-4.12842	-0.97414
H	-5.67441	-4.71572	-1.89693
H	-6.94708	-3.93144	-0.90855
H	-5.56601	-4.76052	-0.10942
C	-5.53316	3.94484	-1.74988
H	-5.42283	5.04528	-1.65879
H	-6.60376	3.6995	-1.59258
H	-5.27627	3.65644	-2.7898
C	-5.14463	3.59603	0.70055
H	-4.59502	3.04754	1.492
H	-6.22423	3.36776	0.8253
H	-4.99789	4.68156	0.87768
C	5.18782	-4.05251	1.02971
H	4.55398	-3.69631	1.86727
H	6.24974	-3.94367	1.33733
H	4.97804	-5.1324	0.88407
C	5.67202	1.73476	-1.85003
H	5.01668	0.8409	-1.88813
H	6.72523	1.39331	-1.75927
H	5.56784	2.26724	-2.81727
C	5.2118	-1.75852	-0.03334
H	4.99369	-1.16382	-0.94286
H	6.27903	-1.6067	0.23332
H	4.59762	-1.34267	0.79036
C	5.85722	-3.77317	-1.37205
H	5.7186	-4.85752	-1.56175
H	6.91245	-3.62188	-1.06414
H	5.70571	-3.23201	-2.32876
C	-5.48685	-1.9404	-2.1917
H	-4.91964	-0.98813	-2.21737
H	-6.56952	-1.69709	-2.14202
H	-5.30255	-2.46881	-3.14893
C	-4.85821	1.67477	-0.92118
H	-4.5231	1.37122	-1.93431
H	-5.92479	1.38719	-0.80688
H	-4.26651	1.09005	-0.18772
C	6.16969	3.91398	-0.66125
H	6.06474	4.49178	-1.60163
H	7.24054	3.63896	-0.55544
H	5.90107	4.58597	0.18006
C	-0.54596	-0.6478	-2.26848
H	-0.21336	-1.22049	-3.15047
H	-1.44035	-1.06665	-1.78495
8-TS
0 1
P	-1.54467	-1.05939	-0.19518
C	-0.8357	0.15639	2.10621
C	-1.03984	0.87678	3.28523
C	-1.43385	0.44739	0.87454
C	1.70414	-2.30454	1.15651
C	-2.1178	2.56011	1.9217
C	1.39127	-1.13753	1.90877
C	-2.01662	1.72981	0.78307
C	-0.09659	-1.12989	2.28021
C	-2.45003	2.44896	-0.48384
C	-3.29173	1.59922	-1.43062
C	0.47034	-2.97846	0.77633
C	-0.64472	-2.11862	1.23638
C	2.38993	-0.23679	2.28342
H	2.10646	0.6837	2.80995
C	-1.69155	2.12348	3.19752
H	-1.88941	2.7347	4.09343
C	-0.65118	0.00302	4.48962
C	-1.19366	2.69588	-1.33264
C	0.00456	3.28914	-0.94316
H	0.09756	3.69312	0.07559
C	3.74637	-0.50618	1.98905
C	-4.53664	1.02009	-1.1884
H	-5.02466	1.18542	-0.21524
C	-1.31994	2.0879	-2.60763
C	3.05385	-2.58868	0.86314
H	3.3284	-3.49663	0.30872
C	-0.33664	-1.39598	3.81001
H	-1.22131	-2.05716	3.91724
H	0.52249	-1.90932	4.28494
C	4.04945	-1.69649	1.28198
H	5.09576	-1.93156	1.0369
C	-3.16412	3.7276	0.06749
H	-2.89721	4.62293	-0.52819
H	-4.25918	3.58847	-0.03572
C	5.25883	-1.37796	-2.15646
C	-2.79414	3.89103	1.5843
C	-2.01577	-2.66141	1.29645
H	-2.74227	-2.22466	1.99521
C	-2.62219	1.40636	-2.66812
C	-5.16056	0.21877	-2.1755
C	1.11156	3.32697	-1.82424
C	-2.28272	-3.86989	0.57757
C	0.16548	-4.14658	0.11357
H	0.95697	-4.80236	-0.28187
C	-1.21019	-4.53546	-0.03434
H	-1.41779	-5.44433	-0.61895
C	0.55153	0.5619	5.27779
H	1.46238	0.6184	4.65291
H	0.78172	-0.08276	6.15213
H	0.33207	1.58243	5.65552
C	-4.47234	0.01668	-3.39492
H	-4.92472	-0.60923	-4.17659
C	-3.73248	-4.33324	0.35255
C	4.88453	0.41795	2.46137
C	4.6057	-0.14879	-1.90843
H	5.19532	0.76857	-1.77512
C	4.43743	-2.52007	-2.31701
H	4.90102	-3.50228	-2.50205
C	-1.85608	-0.13102	5.44432
H	-2.10427	0.84244	5.91734
H	-1.63336	-0.8544	6.25745
H	-2.75671	-0.48456	4.90115
C	2.39108	-1.20165	-2.0193
C	-6.57559	-0.33896	-1.92917
C	0.96032	2.7477	-3.10546
H	1.80345	2.75062	-3.81003
C	3.21427	-0.05389	-1.83667
H	2.72384	0.91312	-1.66026
C	-0.23885	2.12809	-3.50168
H	-0.30562	1.64798	-4.4904
C	2.41709	3.99343	-1.3503
C	-4.06639	4.09243	2.43453
H	-4.76084	3.23513	2.31626
H	-4.60095	5.01779	2.13136
H	-3.82125	4.18458	3.51343
C	6.78942	-1.50832	-2.25145
C	-3.21801	0.60082	-3.65221
H	-2.71729	0.42393	-4.61749
C	3.04485	-2.44893	-2.24695
H	2.43207	-3.35298	-2.38137
C	-1.83369	5.07749	1.81978
H	-1.51691	5.12641	2.88245
H	-2.32653	6.03942	1.56453
H	-0.91974	4.99056	1.19953
C	0.99592	-1.07139	-2.03583
C	7.29978	-2.36677	-1.06714
H	7.08176	-1.87139	-0.09817
H	8.39856	-2.51618	-1.13279
H	6.81948	-3.36628	-1.05039
C	-0.25045	-0.89366	-2.0152
H	-1.0793	-0.68361	-2.69622
C	7.16894	-2.19752	-3.58536
H	6.742	-3.21776	-3.66192
H	8.27224	-2.28885	-3.67471
H	6.7987	-1.61098	-4.45135
C	7.49231	-0.13711	-2.20343
H	7.1619	0.52037	-3.03376
H	8.58971	-0.27223	-2.29611
H	7.30332	0.39392	-1.24869
C	2.85037	3.38112	0.00562
H	2.09872	3.55868	0.80086
H	3.80699	3.83141	0.34432
H	2.99174	2.28403	-0.07173
C	-6.6909	-0.92747	-0.50451
H	-5.95751	-1.74241	-0.35262
H	-7.70758	-1.34278	-0.34282
H	-6.51959	-0.16527	0.28171
C	-7.58024	0.8317	-2.08133
H	-7.365	1.64075	-1.35325
H	-8.62059	0.48137	-1.9095
H	-7.5251	1.27098	-3.09878
C	5.71912	0.88971	1.24947
H	6.57263	1.51723	1.58317
H	5.09886	1.48752	0.55342
C	4.35399	1.66194	3.20026
H	3.69018	2.2713	2.55437
H	5.20245	2.30552	3.51165
H	3.78935	1.38999	4.11567
C	2.15859	5.50952	-1.16446
H	1.8486	5.97768	-2.12148
H	3.07689	6.02302	-0.80771
H	1.3545	5.69478	-0.42304
C	3.5672	3.81119	-2.36012
H	3.78832	2.74065	-2.54711
H	4.49144	4.28354	-1.96799
H	3.33892	4.28798	-3.33535
C	5.79397	-0.37741	3.43121
H	5.21676	-0.73808	4.30759
H	6.62332	0.26266	3.80086
H	6.24317	-1.26234	2.93632
C	-6.94501	-1.44705	-2.9362
H	-6.98861	-1.06802	-3.97758
H	-7.94778	-1.85622	-2.69501
H	-6.21831	-2.28456	-2.90221
C	-3.85691	-5.87	0.43445
H	-3.25235	-6.38208	-0.34077
H	-4.91287	-6.17708	0.28161
H	-3.52759	-6.24526	1.42563
C	-4.68848	-3.71325	1.39221
H	-4.39991	-3.99236	2.42715
H	-5.72322	-4.07396	1.21902
H	-4.70927	-2.60747	1.32369
C	-4.1425	-3.84738	-1.06298
H	-4.00024	-2.75076	-1.1585
H	-5.20806	-4.08664	-1.26816
H	-3.52191	-4.33326	-1.84333
H	6.12625	0.03223	0.67917
8
0 1
P	1.17725	0.27891	-1.01469
C	1.19442	1.44558	1.51659
C	1.26496	1.57752	2.92089
C	1.16704	0.1727	0.87509
C	-0.40193	3.68844	-0.88096
C	1.248	-0.81944	3.13529
C	-0.40441	3.09421	0.40704
C	1.20234	-0.96672	1.72496
C	1.03224	2.83358	0.87871
C	1.12171	-2.45412	1.3736
C	2.01177	-3.05117	0.29392
C	0.98079	3.71792	-1.37791
C	1.82797	3.17151	-0.3783
C	-1.6013	2.85343	1.08636
H	-1.57039	2.32652	2.0489
C	1.28443	0.4429	3.73996
H	1.34432	0.53813	4.83636
C	1.34337	3.02718	3.39125
C	-0.25806	-2.9539	0.9339
C	-1.521	-2.53579	1.33845
H	-1.60916	-1.6677	2.0094
C	-2.83294	3.28322	0.5417
C	3.34931	-2.7634	0.01634
H	3.84801	-1.96228	0.57991
C	-0.10754	-4.00204	-0.0164
C	-1.62256	4.0888	-1.45525
H	-1.65064	4.54437	-2.45751
C	1.45104	3.80425	2.04543
H	2.50541	4.10154	1.87624
H	0.84588	4.73221	2.03004
C	-2.81338	3.90263	-0.73327
H	-3.75901	4.24507	-1.18235
C	1.54411	-3.14855	2.73156
H	1.03676	-4.12518	2.85948
H	2.63387	-3.34646	2.67993
C	-4.3758	-0.47201	-2.7105
C	1.26775	-2.14933	3.88285
C	3.19448	3.01844	-0.59691
H	3.81897	2.57411	0.19504
C	1.30536	-4.05761	-0.41616
C	4.01877	-3.45241	-1.01916
C	-2.68222	-3.19819	0.8656
C	3.75679	3.3519	-1.85205
C	1.52862	4.0904	-2.61331
H	0.8937	4.50806	-3.41063
C	2.90381	3.8948	-2.84087
H	3.31346	4.16713	-3.82348
C	0.09837	3.43382	4.20982
H	-0.82847	3.354	3.61071
H	0.18769	4.48504	4.55619
H	-0.01629	2.78856	5.10581
C	3.30949	-4.46945	-1.71043
H	3.81366	-5.02323	-2.51767
C	5.24455	3.05082	-2.10865
C	-4.15639	3.15668	1.32112
C	-3.69983	-1.71754	-2.75023
H	-4.23222	-2.61705	-3.09765
C	-3.65423	0.64384	-2.23601
H	-4.12894	1.63144	-2.18047
C	2.60544	3.25134	4.25215
H	2.54918	2.68694	5.20658
H	2.72159	4.32694	4.50391
H	3.51723	2.92005	3.71381
C	-1.6463	-0.70703	-1.90505
C	5.45395	-3.0932	-1.44611
C	-2.51501	-4.28798	-0.01615
H	-3.39686	-4.82448	-0.39247
C	-2.36128	-1.83869	-2.36799
H	-1.85225	-2.81178	-2.41549
C	-1.24311	-4.68612	-0.47277
H	-1.15268	-5.50783	-1.2012
C	-4.06228	-2.70319	1.33099
C	2.39513	-2.19708	4.93379
H	3.37473	-1.94046	4.48033
H	2.47241	-3.21262	5.3767
H	2.20605	-1.48589	5.76511
C	-5.84495	-0.38171	-3.15997
C	1.97326	-4.78685	-1.41507
H	1.45267	-5.57071	-1.98763
C	-2.32095	0.52921	-1.81922
H	-1.77744	1.40894	-1.44605
C	-0.08649	-2.41651	4.57825
H	-0.31891	-1.6147	5.31
H	-0.05808	-3.3827	5.12494
H	-0.91664	-2.46618	3.84895
C	-0.23625	-0.77573	-1.59695
C	-6.38049	1.06194	-3.10099
H	-6.35764	1.46645	-2.06922
H	-7.43437	1.08716	-3.44686
H	-5.7964	1.74412	-3.75247
C	0.92169	-1.39916	-1.7327
H	1.43637	-2.2535	-2.18428
C	-5.96695	-0.8895	-4.61745
H	-5.34807	-0.2746	-5.30304
H	-7.022	-0.83461	-4.96006
H	-5.63542	-1.94283	-4.71707
C	-6.71204	-1.26316	-2.22817
H	-6.40117	-2.32689	-2.26369
H	-7.78049	-1.21337	-2.52737
H	-6.63042	-0.92447	-1.17515
C	-4.20542	-1.20405	0.98059
H	-3.40809	-0.59306	1.44854
H	-5.18207	-0.81393	1.33685
H	-4.14125	-1.04412	-0.11248
C	6.0987	-2.06964	-0.49144
H	5.5442	-1.11002	-0.48044
H	7.13487	-1.84814	-0.82022
H	6.14853	-2.45332	0.54853
C	6.33572	-4.36462	-1.46314
H	6.37713	-4.83148	-0.45728
H	7.37259	-4.1109	-1.7691
H	5.95608	-5.12607	-2.1739
C	-5.22308	2.44097	0.46119
H	-6.17687	2.35083	1.02268
H	-4.88749	1.42393	0.17907
C	-3.98086	2.36577	2.63225
H	-3.61094	1.33807	2.44371
H	-4.95621	2.28022	3.15395
H	-3.27572	2.86543	3.3274
C	-4.17155	-2.88925	2.86448
H	-4.05792	-3.95706	3.14459
H	-5.15947	-2.53718	3.23053
H	-3.3895	-2.31449	3.40148
C	-5.21295	-3.4717	0.65551
H	-5.17352	-3.3677	-0.44762
H	-6.18862	-3.06697	0.99505
H	-5.19389	-4.55244	0.90629
C	-4.64948	4.58315	1.67203
H	-3.90041	5.11782	2.292
H	-5.60264	4.53786	2.24098
H	-4.82547	5.18892	0.75978
C	5.39833	-2.47458	-2.86556
H	4.97578	-3.18654	-3.60365
H	6.41529	-2.18865	-3.20923
H	4.76295	-1.56521	-2.87062
C	6.11257	3.76096	-1.04222
H	5.97584	4.86118	-1.08973
H	7.18852	3.53851	-1.20504
H	5.85462	3.43312	-0.0149
C	5.44857	1.51788	-2.00993
H	5.16238	1.13495	-1.00954
H	6.51073	1.24646	-2.18895
H	4.8216	0.98931	-2.75682
C	5.70635	3.51708	-3.50259
H	5.15096	3.00342	-4.31397
H	6.78325	3.28702	-3.63936
H	5.57719	4.61139	-3.63388
H	-5.44008	2.99945	-0.47191
9-TS
0 1
P	0.63603	-0.98922	-0.69969
H	0.45718	0.84464	-1.36981
Si	0.20992	1.15024	-2.86234
H	-0.57747	2.42819	-2.90226
C	0.05418	-0.32959	0.91301
C	0.40181	0.85129	1.63226
C	1.17249	2.07456	1.15459
C	1.47034	2.83156	2.51107
H	2.4806	2.52293	2.84752
H	1.49214	3.93011	2.36644
C	0.42389	2.36584	3.55909
C	-0.04766	1.03847	2.96652
C	-0.79087	0.0649	3.65936
H	-1.05851	0.20983	4.71813
C	-1.14202	-1.10542	2.964
C	-1.81198	-2.38689	3.47141
C	-1.57759	-3.37411	2.27029
H	-2.4224	-4.07459	2.11699
H	-0.67099	-3.98126	2.47143
C	-1.2969	-2.49558	0.99483
C	-0.78831	-1.22553	1.61757
C	1.08492	2.17376	4.93888
H	0.34637	1.84891	5.70143
H	1.53156	3.12673	5.29404
H	1.88769	1.40918	4.89323
C	-0.74925	3.3631	3.69436
H	-1.20532	3.59239	2.71302
H	-0.39747	4.32001	4.13506
H	-1.54168	2.95144	4.35372
C	-1.10459	-2.90126	4.74151
H	-0.01291	-3.00692	4.57375
H	-1.50853	-3.89121	5.04306
H	-1.25202	-2.20435	5.59317
C	-3.31133	-2.18032	3.777
H	-3.44986	-1.38989	4.54394
H	-3.76495	-3.11666	4.16543
H	-3.87605	-1.88195	2.87362
C	0.39009	2.98247	0.20011
C	-0.97381	3.2526	0.16204
H	-1.64615	2.70204	0.83762
C	-1.49295	4.19663	-0.75973
C	-0.58642	4.85607	-1.61965
H	-0.95752	5.60256	-2.33533
C	0.78749	4.54442	-1.63011
H	1.45558	5.03277	-2.35724
C	1.27692	3.57802	-0.7391
C	2.59037	2.93373	-0.59848
C	3.80097	3.11508	-1.28954
H	3.89255	3.87767	-2.07917
C	4.902	2.31473	-0.95405
H	5.84474	2.46212	-1.5026
C	4.83898	1.33392	0.06869
C	3.61219	1.15821	0.7489
H	3.51082	0.41119	1.54912
C	2.50589	1.94745	0.41789
C	-3.01429	4.42377	-0.80925
C	-3.40961	5.52142	-1.81506
H	-2.95144	6.49888	-1.55789
H	-4.51101	5.65598	-1.8135
H	-3.10785	5.25932	-2.84997
C	-3.69153	3.09718	-1.2351
H	-3.35623	2.79207	-2.24729
H	-4.79642	3.20704	-1.25188
H	-3.44048	2.2678	-0.54294
C	-3.52418	4.83599	0.59319
H	-3.32032	4.05484	1.35314
H	-4.62176	5.00393	0.57327
H	-3.03661	5.77318	0.93275
C	6.09032	0.49738	0.39586
C	7.31158	1.42779	0.59345
H	7.13027	2.15195	1.41452
H	7.55155	2.00589	-0.32133
H	8.21053	0.82963	0.85257
C	6.35925	-0.46736	-0.78431
H	7.2557	-1.09323	-0.58606
H	6.53156	0.08816	-1.72887
H	5.49511	-1.14042	-0.94625
C	5.90978	-0.3257	1.68626
H	6.836	-0.89727	1.9021
H	5.08372	-1.0574	1.60004
H	5.70286	0.32723	2.5593
C	-0.29579	-3.07181	0.00964
C	1.10259	-3.25086	0.20805
H	1.56055	-2.94014	1.15644
C	1.84987	-3.95247	-0.79127
C	1.15934	-4.4833	-1.89117
H	1.72717	-5.01695	-2.66926
C	-0.25045	-4.36568	-2.05802
H	-0.7351	-4.81092	-2.94096
C	-0.98236	-3.65723	-1.11636
C	-2.37301	-3.20587	-1.05491
C	-3.44351	-3.34718	-1.95578
H	-3.35422	-3.99933	-2.83895
C	-4.61465	-2.60553	-1.74387
H	-5.43976	-2.70669	-2.46602
C	-4.74132	-1.69102	-0.6677
C	-3.67785	-1.60167	0.25961
H	-3.72441	-0.89792	1.10114
C	-2.52796	-2.37442	0.08815
C	3.38197	-4.06491	-0.71575
C	3.80612	-5.55198	-0.73358
H	3.38125	-6.09611	0.13532
H	4.91247	-5.6399	-0.68936
H	3.46386	-6.06686	-1.6542
C	3.97989	-3.32949	-1.94065
H	3.65249	-3.78963	-2.89473
H	5.08945	-3.36122	-1.91203
H	3.65832	-2.26847	-1.9477
C	3.93342	-3.40361	0.56069
H	5.04092	-3.45917	0.56987
H	3.5663	-3.90496	1.48015
H	3.64483	-2.33383	0.60678
C	-6.00032	-0.81213	-0.55741
C	-7.24616	-1.71808	-0.40466
H	-7.36214	-2.40661	-1.26617
H	-8.1687	-1.10319	-0.33718
H	-7.17458	-2.3362	0.51414
C	-6.12839	0.04233	-1.84302
H	-7.01957	0.70282	-1.78498
H	-6.23385	-0.5891	-2.74818
H	-5.23163	0.67963	-1.98065
C	-5.93603	0.14068	0.6523
H	-5.07493	0.83605	0.58175
H	-5.85666	-0.41151	1.61123
H	-6.85823	0.75592	0.69629
C	-0.85027	-0.2116	-3.63353
H	-0.86962	-0.02272	-4.73237
H	-0.34858	-1.19296	-3.48689
C	-2.27244	-0.23931	-3.05367
H	-2.24885	-0.46796	-1.9678
H	-2.90472	-1.01259	-3.53423
H	-2.78422	0.7379	-3.18123
C	1.92012	1.33307	-3.65794
H	1.76406	1.35349	-4.76126
H	2.3118	2.33508	-3.38423
C	2.92808	0.24217	-3.26251
H	3.91406	0.39907	-3.74892
H	2.57064	-0.77016	-3.54464
H	3.09345	0.23452	-2.16545
9
0 1
P	0.85177	-0.35177	-0.87283
H	1.15626	1.01748	-1.15453
Si	-1.01459	-0.27161	-2.21845
H	-2.27744	-0.54475	-1.45981
C	0.254	-0.08217	0.86804
C	0.4373	1.14699	1.56261
C	0.89632	2.4965	1.01106
C	1.16212	3.33072	2.32506
H	2.24466	3.25869	2.55309
H	0.92836	4.40351	2.17606
C	0.35558	2.67705	3.48025
C	0.10373	1.275	2.93183
C	-0.39019	0.18844	3.6653
H	-0.62275	0.29083	4.73752
C	-0.54239	-1.04036	3.01052
C	-0.97016	-2.35569	3.65742
C	-0.6699	-3.3862	2.52824
H	-1.43163	-4.18749	2.45614
H	0.3029	-3.8771	2.73296
C	-0.53489	-2.60018	1.17132
C	-0.24023	-1.17358	1.63736
C	1.18972	2.63661	4.77671
H	0.62285	2.16909	5.60893
H	1.46463	3.66402	5.09679
H	2.12402	2.05607	4.63153
C	-0.97366	3.41593	3.75518
H	-1.57179	3.5373	2.83251
H	-0.77697	4.42877	4.16601
H	-1.58925	2.86024	4.49309
C	-0.11827	-2.65761	4.90845
H	0.96484	-2.62018	4.67089
H	-0.35246	-3.66809	5.30567
H	-0.31531	-1.92556	5.71948
C	-2.4615	-2.33499	4.05932
H	-2.66476	-1.5161	4.78067
H	-2.74819	-3.29377	4.54072
H	-3.12034	-2.18803	3.18286
C	-0.14299	3.1848	0.12201
C	-1.52956	3.19932	0.24351
H	-2.00588	2.57725	1.01636
C	-2.31935	3.96906	-0.64729
C	-1.65702	4.72274	-1.64291
H	-2.24211	5.3371	-2.34101
C	-0.25926	4.67011	-1.80762
H	0.21817	5.22614	-2.62961
C	0.50266	3.87249	-0.94115
C	1.92332	3.49434	-0.93607
C	2.97676	3.7873	-1.81924
H	2.82861	4.47521	-2.66649
C	4.22189	3.17181	-1.62005
H	5.03776	3.39839	-2.32392
C	4.4561	2.26378	-0.55569
C	3.39447	1.9985	0.33842
H	3.52154	1.29754	1.17584
C	2.14799	2.59925	0.1418
C	-3.85222	3.89153	-0.53884
C	-4.55717	4.86492	-1.50246
H	-4.2714	5.91865	-1.30355
H	-5.65719	4.78538	-1.38106
H	-4.32354	4.63713	-2.56269
C	-4.28458	2.4463	-0.89122
H	-4.00258	2.19295	-1.93349
H	-5.38371	2.32639	-0.78896
H	-3.79581	1.7023	-0.22989
C	-4.29497	4.22527	0.90609
H	-3.86964	3.51601	1.6445
H	-5.40064	4.17304	0.99422
H	-3.97271	5.24734	1.194
C	5.84096	1.60622	-0.40865
C	6.8882	2.70476	-0.10078
H	6.64256	3.23077	0.84493
H	6.93199	3.46479	-0.90731
H	7.90091	2.26018	0.00294
C	6.21398	0.88834	-1.7287
H	7.20186	0.39005	-1.63242
H	6.27704	1.59438	-2.58106
H	5.46125	0.11558	-1.98361
C	5.86654	0.5682	0.72959
H	6.86974	0.0984	0.79051
H	5.12845	-0.24134	0.55967
H	5.65432	1.02866	1.71626
C	0.51554	-3.25343	0.28143
C	1.89611	-3.29455	0.47972
H	2.32104	-2.79231	1.36046
C	2.73033	-3.90218	-0.48264
C	2.11707	-4.51039	-1.60698
H	2.74696	-4.9912	-2.37097
C	0.72635	-4.49933	-1.79853
H	0.28873	-4.97528	-2.6903
C	-0.08506	-3.84688	-0.85384
C	-1.52186	-3.5352	-0.8321
C	-2.55672	-3.82351	-1.73863
H	-2.37158	-4.44863	-2.6261
C	-3.8296	-3.27808	-1.51566
H	-4.63062	-3.50134	-2.23756
C	-4.10236	-2.42949	-0.41426
C	-3.05627	-2.16783	0.49806
H	-3.2107	-1.48117	1.34048
C	-1.79231	-2.72995	0.30326
C	4.2634	-3.80163	-0.39671
C	4.92641	-5.16264	-0.70804
H	4.60129	-5.93855	0.01579
H	6.03158	-5.07499	-0.64669
H	4.68132	-5.52497	-1.72656
C	4.70923	-2.74501	-1.43966
H	4.4579	-3.06685	-2.47103
H	5.80546	-2.57264	-1.38762
H	4.18874	-1.78177	-1.25861
C	4.73217	-3.34508	0.99935
H	5.84061	-3.31343	1.03435
H	4.38487	-4.03785	1.79378
H	4.36764	-2.3279	1.24733
C	-5.49884	-1.79878	-0.268
C	-6.55343	-2.92103	-0.11033
H	-6.3525	-3.52691	0.79742
H	-6.55469	-3.60827	-0.98072
H	-7.57259	-2.48862	-0.01942
C	-5.80782	-0.96592	-1.53669
H	-6.7968	-0.46833	-1.44648
H	-5.83043	-1.59785	-2.44745
H	-5.03697	-0.18422	-1.6895
C	-5.58617	-0.8703	0.95869
H	-4.86601	-0.03011	0.88951
H	-5.39037	-1.41598	1.90458
H	-6.60327	-0.43275	1.02936
C	-0.74087	-1.54964	-3.60069
H	0.18209	-1.24822	-4.14595
H	-0.50056	-2.52609	-3.1356
C	-1.93033	-1.66937	-4.56583
H	-2.85356	-1.96758	-4.0256
H	-1.74986	-2.42662	-5.35925
H	-2.14607	-0.70718	-5.07762
C	-1.14544	1.44453	-3.02496
H	-2.05942	1.42775	-3.66289
H	-1.3525	2.17985	-2.22323
C	0.0756	1.87696	-3.84746
H	-0.0607	2.89206	-4.2771
H	0.27823	1.18334	-4.69113
H	0.99327	1.91589	-3.22302
10-RC
0 1
P	0.7832	0.0816	-1.17864
N	-0.76	-0.75206	-1.9767
H	-0.87528	-1.72724	-1.60789
C	0.33142	0.01405	0.59107
C	0.83156	1.11017	1.3805
C	1.615	2.31695	0.8528
C	1.85244	3.18556	2.14538
H	2.89339	3.56381	2.18162
H	1.19244	4.07397	2.09606
C	1.48697	2.32775	3.39529
C	0.78407	1.12035	2.78369
C	0.2046	0.05744	3.49517
H	0.19074	0.05087	4.59661
C	-0.29624	-1.02712	2.76155
C	-0.78532	-2.34137	3.37154
C	-0.77841	-3.27867	2.13354
H	-1.58256	-4.04139	2.14789
H	0.19129	-3.81535	2.09246
C	-0.86582	-2.36685	0.84713
C	-0.26444	-1.05184	1.3457
C	2.75024	1.87675	4.16281
H	3.45329	1.33959	3.49511
H	2.48911	1.19455	4.99847
H	3.28502	2.7526	4.58807
C	0.55496	3.10269	4.34894
H	1.05341	4.01875	4.73172
H	0.26906	2.48385	5.22537
H	-0.37743	3.40651	3.82957
C	0.20439	-2.85831	4.43697
H	1.23815	-2.89412	4.03589
H	-0.07792	-3.8806	4.76783
H	0.20959	-2.20678	5.33556
C	-2.18295	-2.21007	4.01663
H	-2.17353	-1.43703	4.81309
H	-2.49168	-3.17258	4.47709
H	-2.95433	-1.92859	3.27663
C	0.9726	3.17947	-0.24008
C	-0.2387	3.87559	-0.18455
H	-0.88453	3.75173	0.69758
C	-0.6172	4.73117	-1.24598
C	0.25672	4.84365	-2.35543
H	-0.01952	5.50035	-3.1953
C	1.48292	4.16164	-2.41239
H	2.1435	4.2843	-3.28537
C	1.85277	3.33442	-1.34128
C	3.0421	2.50409	-1.10854
C	4.15482	2.20478	-1.90766
H	4.27369	2.66121	-2.90319
C	5.11848	1.29376	-1.43406
H	5.98335	1.07	-2.07435
C	4.99633	0.66074	-0.1756
C	3.85817	0.96318	0.61101
H	3.70337	0.46877	1.58186
C	2.90961	1.87947	0.16065
C	6.07436	-0.28502	0.38695
C	6.84047	0.4706	1.50234
H	7.62786	-0.17533	1.94689
H	6.15434	0.78513	2.3155
H	7.32567	1.38372	1.09979
C	7.0791	-0.72982	-0.69411
H	7.65267	0.12495	-1.10714
H	6.56815	-1.24187	-1.53559
H	7.81305	-1.43947	-0.25933
C	5.42008	-1.5512	0.98639
H	6.19819	-2.24094	1.37553
H	4.83478	-2.09116	0.2175
H	4.7383	-1.3141	1.82741
C	-0.19485	-3.11089	-0.3018
C	1.16545	-3.2202	-0.58871
H	1.8901	-2.70949	0.06258
C	1.59489	-3.95664	-1.72445
C	0.61257	-4.58184	-2.52629
H	0.92237	-5.16325	-3.40613
C	-0.76508	-4.47117	-2.25205
H	-1.50129	-4.9579	-2.91101
C	-1.17763	-3.70906	-1.14404
C	-2.50597	-3.24497	-0.70357
C	-3.79523	-3.46765	-1.213
H	-3.96195	-4.17841	-2.03812
C	-4.87584	-2.75154	-0.67109
H	-5.88296	-2.94216	-1.06936
C	-4.69974	-1.77913	0.34249
C	-3.39114	-1.56502	0.83828
H	-3.19668	-0.79462	1.59621
C	-2.32323	-2.32492	0.36348
C	3.09558	-3.99206	-2.06153
C	3.39962	-4.85565	-3.30044
H	3.08404	-5.91032	-3.15807
H	4.49148	-4.85662	-3.49774
H	2.89948	-4.46348	-4.2101
C	3.86824	-4.58429	-0.85774
H	3.69338	-4.00568	0.07055
H	4.9609	-4.57917	-1.05526
H	3.55504	-5.63149	-0.66536
C	3.56934	-2.54362	-2.34158
H	3.06768	-2.1343	-3.24279
H	4.66562	-2.52054	-2.5183
H	3.3329	-1.8485	-1.51104
C	-2.07259	-0.07878	-2.01222
C	-2.28741	1.08614	-1.26726
H	-1.45841	1.50215	-0.67591
C	-3.54804	1.70194	-1.32768
H	-3.72955	2.61355	-0.74031
C	-4.56687	1.1731	-2.13731
H	-5.54468	1.67603	-2.19019
C	-4.33477	0.00196	-2.87786
H	-5.13042	-0.42671	-3.50599
C	-3.08458	-0.6317	-2.81236
H	-2.89862	-1.55927	-3.3755
H	-0.44272	-0.90415	-2.94845
C	-1.91163	5.56701	-1.21701
C	-2.78899	5.20864	-2.44126
C	-2.72657	5.32902	0.06904
C	-1.54071	7.07036	-1.27356
H	-2.26754	5.42984	-3.3944
H	-3.04653	4.13062	-2.44569
H	-3.73307	5.79434	-2.43037
H	-2.15663	5.61889	0.97544
H	-3.6554	5.93561	0.04787
H	-3.02256	4.26674	0.18505
H	-2.45636	7.69923	-1.25036
H	-0.90435	7.35237	-0.40935
H	-0.98209	7.31983	-2.19812
C	-5.90583	-1.04994	0.96405
C	-5.49127	0.30372	1.58028
C	-7.01154	-0.78786	-0.082
C	-6.47267	-1.95995	2.08446
H	-4.80613	0.1797	2.44286
H	-4.98611	0.94552	0.83124
H	-6.38814	0.84075	1.95216
H	-7.44397	-1.72714	-0.48179
H	-7.84442	-0.21812	0.37994
H	-6.61891	-0.19925	-0.93468
H	-7.34635	-1.48053	2.57594
H	-6.79847	-2.93881	1.67603
H	-5.70405	-2.1571	2.86007
10-TS
0 1
P	0.54088	0.17515	-1.2775
N	-1.30961	0.35402	-1.93118
H	-1.43762	-0.18418	-2.79829
C	0.29516	-0.00662	0.5291
C	0.85701	0.95208	1.42038
C	1.6966	2.17579	1.04433
C	1.86883	2.91983	2.41502
H	2.8984	3.31355	2.52652
H	1.18891	3.79514	2.4223
C	1.47611	1.93838	3.56843
C	0.82952	0.77766	2.81667
C	0.29059	-0.39152	3.37943
H	0.31688	-0.55478	4.46932
C	-0.22468	-1.37584	2.52081
C	-0.64364	-2.78931	2.92198
C	-0.80489	-3.49136	1.53443
H	-1.68048	-4.16877	1.49402
H	0.09413	-4.10824	1.33308
C	-0.88941	-2.3828	0.42101
C	-0.2724	-1.17121	1.12418
C	2.70718	1.47038	4.37458
H	3.4759	1.0195	3.71635
H	2.42435	0.71258	5.13469
H	3.17487	2.32617	4.90552
C	0.45948	2.59598	4.52617
H	0.90032	3.49008	5.01616
H	0.14568	1.89195	5.32536
H	-0.45099	2.91444	3.97769
C	0.48297	-3.46804	3.73275
H	1.44738	-3.42308	3.18604
H	0.239	-4.53528	3.92069
H	0.62621	-2.97797	4.7185
C	-1.93619	-2.80408	3.76525
H	-1.79952	-2.22765	4.70406
H	-2.2116	-3.84382	4.04098
H	-2.79098	-2.36251	3.21999
C	1.14798	3.09526	-0.04695
C	-0.06804	3.78232	-0.06267
H	-0.74927	3.69304	0.79519
C	-0.43856	4.54558	-1.19412
C	0.46875	4.60347	-2.28222
H	0.1976	5.18167	-3.17887
C	1.71439	3.9558	-2.25435
H	2.39525	4.02978	-3.11701
C	2.06023	3.19601	-1.12718
C	3.21339	2.32945	-0.84947
C	4.35236	2.00261	-1.60208
H	4.52591	2.46058	-2.58864
C	5.27407	1.06996	-1.0902
H	6.16079	0.82874	-1.69277
C	5.07949	0.43291	0.15715
C	3.91392	0.75835	0.89208
H	3.70501	0.25611	1.84849
C	3.01137	1.70442	0.40947
C	6.0953	-0.55575	0.7609
C	6.74919	0.11695	1.99457
H	7.49067	-0.56314	2.46576
H	5.99049	0.37842	2.76059
H	7.27053	1.05255	1.70467
C	7.20386	-0.93615	-0.2394
H	7.80517	-0.05628	-0.54709
H	6.78425	-1.40508	-1.15317
H	7.89842	-1.66568	0.22584
C	5.37901	-1.85271	1.20759
H	6.10745	-2.56132	1.65475
H	4.89692	-2.3547	0.34602
H	4.59636	-1.65711	1.96801
C	-0.17537	-2.80116	-0.86296
C	1.18651	-3.03085	-1.05123
H	1.87524	-2.89081	-0.20245
C	1.68895	-3.33324	-2.33744
C	0.76486	-3.451	-3.40196
H	1.12662	-3.68788	-4.41237
C	-0.61688	-3.26351	-3.21392
H	-1.30766	-3.37106	-4.06588
C	-1.09363	-2.92706	-1.93651
C	-2.43764	-2.60596	-1.43723
C	-3.70022	-2.64968	-2.05271
H	-3.80266	-2.95307	-3.10706
C	-4.8418	-2.33217	-1.29849
H	-5.82715	-2.40819	-1.78141
C	-4.75764	-1.92733	0.05466
C	-3.47105	-1.82831	0.63563
H	-3.36052	-1.47097	1.66691
C	-2.33419	-2.20746	-0.07928
C	3.21143	-3.39264	-2.55137
C	3.58818	-3.86639	-3.96845
H	3.1808	-4.87555	-4.18689
H	4.69232	-3.91927	-4.06615
H	3.22204	-3.16842	-4.74899
C	3.85347	-4.36141	-1.53111
H	3.63457	-4.06888	-0.48496
H	4.95761	-4.37403	-1.64882
H	3.47797	-5.39571	-1.67579
C	3.76554	-1.95989	-2.34473
H	3.31915	-1.25302	-3.073
H	4.86893	-1.9406	-2.47236
H	3.53289	-1.56495	-1.33587
C	-2.51264	0.77461	-1.32519
C	-2.53846	1.32349	-0.02291
H	-1.62527	1.33201	0.58169
C	-3.73286	1.85324	0.48425
H	-3.7386	2.27385	1.50211
C	-4.91143	1.84791	-0.28097
H	-5.84121	2.2763	0.12246
C	-4.88812	1.27763	-1.56662
H	-5.80288	1.25202	-2.17893
C	-3.70546	0.73719	-2.08422
H	-3.69251	0.29471	-3.09225
H	-0.48762	1.29388	-1.93359
C	-1.79708	5.26603	-1.29045
C	-2.68788	4.49654	-2.29782
C	-2.51903	5.31318	0.07018
C	-1.59617	6.72087	-1.77778
H	-2.21603	4.45404	-3.30118
H	-2.86217	3.45637	-1.95746
H	-3.67668	4.99149	-2.4045
H	-1.90314	5.81998	0.84199
H	-3.47112	5.87439	-0.02838
H	-2.77408	4.29834	0.43157
H	-2.57307	7.24658	-1.82552
H	-0.93448	7.28412	-1.08739
H	-1.14711	6.76682	-2.79025
C	-6.02905	-1.746	0.90715
C	-5.76713	-0.8685	2.1492
C	-7.17876	-1.10836	0.09686
C	-6.46841	-3.15725	1.37867
H	-5.05748	-1.34481	2.85574
H	-5.35563	0.11876	1.86081
H	-6.71453	-0.70445	2.70315
H	-7.48772	-1.73836	-0.76145
H	-8.07204	-0.97856	0.74286
H	-6.884	-0.11498	-0.29296
H	-7.38121	-3.09515	2.00961
H	-6.68921	-3.81593	0.51353
H	-5.6667	-3.64111	1.97407
10
0 1
P	1.19898	-0.13544	-0.91156
N	0.10171	-1.13678	-1.79801
H	0.47202	-2.06055	-2.03499
C	0.46129	0.0977	0.78876
C	0.51199	1.36487	1.43153
C	0.79794	2.73243	0.80509
C	1.00476	3.65529	2.06314
H	2.09532	3.76786	2.22672
H	0.59615	4.66989	1.88688
C	0.36909	2.94774	3.29862
C	0.20459	1.5137	2.80147
C	-0.16745	0.40701	3.57671
H	-0.38406	0.51883	4.65147
C	-0.21882	-0.8521	2.96457
C	-0.5214	-2.17416	3.66656
C	-0.10113	-3.20885	2.58518
H	-0.74332	-4.11135	2.56557
H	0.93567	-3.54466	2.79019
C	-0.09681	-2.47574	1.18584
C	0.08725	-1.01276	1.59151
C	1.32629	3.00272	4.50848
H	2.29372	2.51356	4.27236
H	0.89167	2.48997	5.39203
H	1.53016	4.05533	4.79846
C	-0.9863	3.5691	3.70197
H	-0.84442	4.60587	4.07337
H	-1.46721	2.97946	4.51015
H	-1.6883	3.61038	2.84757
C	0.33737	-2.33736	4.93797
H	1.41428	-2.19209	4.7139
H	0.20563	-3.35242	5.36896
H	0.04852	-1.60372	5.7196
C	-2.01379	-2.29093	4.04919
H	-2.31305	-1.4626	4.72498
H	-2.20391	-3.24908	4.57721
H	-2.66827	-2.26073	3.15843
C	-0.35058	3.21107	-0.09075
C	-1.72016	3.19103	0.16386
H	-2.08607	2.7454	1.10003
C	-2.63706	3.71528	-0.78071
C	-2.11979	4.21589	-1.99741
H	-2.80525	4.61327	-2.75874
C	-0.74143	4.20498	-2.28172
H	-0.37897	4.57415	-3.25386
C	0.15377	3.70565	-1.32336
C	1.60895	3.4949	-1.34703
C	2.57649	3.72874	-2.3377
H	2.3072	4.21838	-3.28675
C	3.8975	3.31138	-2.11012
H	4.6475	3.49397	-2.89531
C	4.2894	2.65424	-0.9173
C	3.3059	2.43848	0.07573
H	3.55637	1.9247	1.01503
C	1.99073	2.85797	-0.13882
C	5.75106	2.20332	-0.74076
C	6.66121	3.45576	-0.69956
H	7.72592	3.16074	-0.58373
H	6.3899	4.11396	0.15167
H	6.57398	4.05434	-1.62915
C	6.15856	1.30386	-1.93301
H	6.11104	1.84885	-2.89723
H	5.48917	0.42402	-2.00858
H	7.19986	0.93935	-1.80568
C	5.95387	1.40543	0.562
H	7.01135	1.08008	0.64424
H	5.32027	0.49575	0.58615
H	5.7224	2.01365	1.46041
C	0.94049	-3.15713	0.3014
C	2.32793	-3.06697	0.36049
H	2.78954	-2.38038	1.08755
C	3.13353	-3.81219	-0.53808
C	2.48681	-4.66941	-1.4561
H	3.08546	-5.26527	-2.15905
C	1.08215	-4.77426	-1.51823
H	0.61314	-5.44132	-2.25895
C	0.29814	-4.00474	-0.64496
C	-1.15221	-3.77883	-0.55743
C	-2.22845	-4.285	-1.30476
H	-2.06879	-5.06052	-2.07065
C	-3.51531	-3.77171	-1.08131
H	-4.35223	-4.17189	-1.67393
C	-3.75855	-2.73505	-0.14845
C	-2.66216	-2.232	0.5896
H	-2.796	-1.40029	1.29339
C	-1.38952	-2.77686	0.41766
C	4.65761	-3.60171	-0.52493
C	5.39443	-4.59156	-1.44763
H	5.20723	-5.64501	-1.15271
H	6.48842	-4.41481	-1.39245
H	5.09429	-4.47059	-2.50866
C	5.20376	-3.77746	0.91231
H	4.76049	-3.04645	1.618
H	6.30393	-3.62801	0.92755
H	4.98756	-4.79533	1.29789
C	4.94038	-2.15973	-1.01457
H	4.59058	-2.02353	-2.05861
H	6.02762	-1.93636	-0.97847
H	4.40845	-1.40758	-0.39727
C	-1.11732	-0.81737	-2.39502
C	-1.79729	0.39596	-2.13277
H	-1.40301	1.10429	-1.39193
C	-2.96918	0.70947	-2.83765
H	-3.45307	1.67785	-2.64354
C	-3.51493	-0.17899	-3.77899
H	-4.43667	0.07711	-4.32305
C	-2.86504	-1.4057	-4.0081
H	-3.27894	-2.12501	-4.73282
C	-1.68034	-1.72022	-3.33326
H	-1.16145	-2.67035	-3.5353
H	0.75962	1.10861	-1.45955
C	-4.13589	3.76467	-0.42793
C	-5.01093	4.12713	-1.64395
C	-4.60529	2.3967	0.12068
C	-4.33322	4.84635	0.66482
H	-4.77904	5.13787	-2.03737
H	-4.88678	3.39846	-2.47188
H	-6.08123	4.12368	-1.35223
H	-4.06907	2.11467	1.04878
H	-5.68769	2.42963	0.3643
H	-4.44321	1.58828	-0.61956
H	-5.40245	4.91737	0.95785
H	-3.74432	4.60979	1.5748
H	-4.00531	5.84188	0.30069
C	-5.18724	-2.19334	0.04186
C	-5.25495	-1.13793	1.16226
C	-5.66195	-1.54138	-1.2777
C	-6.13063	-3.36153	0.41915
H	-4.94317	-1.55595	2.14187
H	-4.61287	-0.26338	0.94007
H	-6.29552	-0.76854	1.27039
H	-5.66728	-2.26896	-2.11445
H	-6.69144	-1.13878	-1.16616
H	-4.98583	-0.71488	-1.57242
H	-7.16631	-2.98874	0.56794
H	-6.16442	-4.13793	-0.37161
H	-5.80068	-3.85044	1.35933
1-H
1 1
P	-0.47926	0.93072	-0.73536
C	-0.09849	-0.38336	0.48083
C	0.65658	-0.13916	1.62903
C	0.69786	-1.03192	2.71146
C	0.12988	-2.31594	2.56542
H	0.18401	-3.05285	3.38321
C	-0.52473	-2.6332	1.35258
C	-0.69532	-1.64461	0.37099
C	1.29085	-0.33448	3.94308
C	0.28437	-0.39477	5.11261
H	-0.71224	-0.01564	4.80621
H	0.64275	0.21662	5.96688
H	0.15717	-1.43515	5.47641
C	2.63076	-0.9472	4.40122
H	2.50582	-2.02257	4.64354
H	2.99867	-0.43608	5.31458
H	3.41632	-0.8604	3.62792
C	1.4489	1.15883	3.44348
H	0.57828	1.75251	3.78972
H	2.36382	1.64659	3.83142
C	1.42969	1.1283	1.8652
C	-1.13074	-3.95936	0.88272
C	-0.09381	-5.09711	0.9832
H	0.83924	-4.83844	0.44152
H	-0.49914	-6.03336	0.54642
H	0.17066	-5.30856	2.04006
C	-2.381	-4.33043	1.70949
H	-2.12535	-4.449	2.78269
H	-2.81149	-5.28957	1.35519
H	-3.16981	-3.55719	1.63224
C	-1.48537	-3.66196	-0.6256
H	-0.70337	-4.09901	-1.27896
H	-2.45158	-4.11077	-0.92654
C	-1.48281	-2.10252	-0.83356
C	2.83805	1.16967	1.24314
C	3.81722	0.17548	1.22197
H	3.59878	-0.80514	1.66294
C	5.05937	0.412	0.58785
C	5.27736	1.68266	-0.00342
H	6.24033	1.89127	-0.49334
C	4.28864	2.67668	-0.02191
H	4.47697	3.63348	-0.53303
C	3.04945	2.41096	0.58656
C	1.76373	3.12108	0.52004
C	1.33516	4.24844	-0.19061
H	2.06742	4.91121	-0.67812
C	-0.05197	4.52688	-0.33872
H	-0.33946	5.43676	-0.88263
C	-1.04467	3.67601	0.15318
C	-0.60302	2.46156	0.83654
H	-1.34149	1.9147	1.45012
C	0.78621	2.30104	1.15074
C	6.15055	-0.66902	0.50438
C	5.72666	-1.97307	1.2078
H	6.53946	-2.72271	1.12874
H	5.52615	-1.81574	2.28767
H	4.82062	-2.41798	0.74648
C	7.43931	-0.13931	1.1808
H	8.24076	-0.90512	1.13079
H	7.82107	0.77693	0.68716
H	7.25808	0.10041	2.24865
C	6.43241	-0.98578	-0.98582
H	7.22506	-1.75764	-1.07142
H	5.52161	-1.37096	-1.48831
H	6.77518	-0.09011	-1.5423
C	-2.54636	3.9547	0.04211
C	-2.83393	5.19198	-0.82942
H	-2.3874	6.11435	-0.40532
H	-3.92803	5.35681	-0.89162
H	-2.45628	5.06178	-1.86439
C	-3.07884	4.21756	1.47804
H	-2.95259	3.33344	2.13609
H	-4.16281	4.45018	1.43718
H	-2.56018	5.07663	1.95026
C	-3.29274	2.73874	-0.56203
H	-2.95194	2.51544	-1.59245
H	-4.37859	2.9587	-0.60491
H	-3.17788	1.81051	0.03416
C	-0.81981	-1.58143	-2.11222
C	0.54588	-1.58514	-2.42945
H	1.2568	-2.05279	-1.73058
C	1.01175	-0.93643	-3.59787
C	0.04709	-0.35346	-4.4549
H	0.37524	0.14117	-5.37959
C	-1.32755	-0.33848	-4.14646
H	-2.0342	0.16876	-4.8213
C	-1.76963	-0.92505	-2.95068
C	-3.04794	-0.86228	-2.22822
C	-4.25426	-0.21719	-2.53519
H	-4.41449	0.23789	-3.52499
C	-5.25412	-0.12444	-1.54926
H	-6.18954	0.39328	-1.80113
C	-5.07047	-0.64622	-0.24904
C	-3.85708	-1.32558	0.03203
H	-3.67737	-1.73086	1.03903
C	-2.87196	-1.45202	-0.94469
C	-6.11112	-0.47997	0.87236
C	-5.4696	0.33177	2.02666
H	-6.19458	0.46566	2.85631
H	-5.15903	1.3384	1.67707
H	-4.57523	-0.177	2.44145
C	-7.37117	0.26544	0.39273
H	-7.8832	-0.27558	-0.4291
H	-7.13649	1.29097	0.03968
H	-8.09344	0.35997	1.2287
C	-6.53088	-1.87729	1.39143
H	-6.9831	-2.48212	0.5791
H	-7.27898	-1.77883	2.20524
H	-5.66889	-2.44543	1.79684
C	2.52801	-0.7964	-3.82725
C	3.22883	-2.16403	-3.64947
H	3.10463	-2.57031	-2.62512
H	4.31842	-2.06135	-3.83185
H	2.83143	-2.91339	-4.36415
C	3.07499	0.20342	-2.77285
H	2.90427	-0.15019	-1.73443
H	2.59116	1.19695	-2.87991
H	4.16804	0.34648	-2.89834
C	2.85377	-0.25905	-5.23431
H	3.95278	-0.204	-5.37071
H	2.45277	0.76271	-5.39414
H	2.44888	-0.91905	-6.02875
H	0.87084	1.22014	-1.14421
PPh3
0 1
P	-0.00104	-9e-05	-1.30072
C	0.82185	-1.43016	-0.45706
C	0.57576	-2.71686	-0.98815
C	1.66756	-1.30324	0.66554
C	1.14466	-3.85492	-0.39547
H	-0.07256	-2.82301	-1.87391
C	2.24777	-2.44289	1.24892
H	1.8694	-0.3064	1.08675
C	1.9854	-3.72006	0.72426
H	0.93905	-4.85226	-0.81565
H	2.90724	-2.33103	2.12437
H	2.44017	-4.61137	1.18451
C	0.82712	1.42749	-0.45795
C	0.29636	2.09553	0.66614
C	2.06434	1.85721	-0.98991
C	0.99474	3.1667	1.24985
H	-0.66739	1.7719	1.08823
C	2.76708	2.91767	-0.39681
H	2.47912	1.34919	-1.87646
C	2.23177	3.57754	0.72425
H	0.56966	3.68121	2.12646
H	3.73352	3.23789	-0.8175
H	2.77766	4.41589	1.18499
C	-1.65084	0.00299	-0.4569
C	-2.64398	0.85499	-0.99165
C	-1.96133	-0.78707	0.67046
C	-3.91375	0.93208	-0.39846
H	-2.41321	1.46559	-1.88048
C	-3.238	-0.71879	1.2547
H	-1.19706	-1.45592	1.0951
C	-4.21501	0.14197	0.72578
H	-4.67622	1.6053	-0.82147
H	-3.46889	-1.34123	2.13397
H	-5.21401	0.19451	1.18656
H-PPh3
1 1
C	1.60937	-0.59889	-0.35119
C	2.15575	-1.75547	-0.95388
C	2.27523	0.05292	0.7095
C	3.38029	-2.25443	-0.48829
H	1.6319	-2.26414	-1.77912
C	3.49938	-0.46099	1.16605
H	1.84358	0.95552	1.16889
C	4.049	-1.60906	0.56932
H	3.81738	-3.15011	-0.95484
H	4.02759	0.04128	1.99044
H	5.01112	-2.00496	0.92882
C	-0.28584	1.69313	-0.35121
C	-1.18486	1.94425	0.70801
C	0.44411	2.7443	-0.95262
C	-1.35194	3.2614	1.16442
H	-1.75185	1.11941	1.16648
C	0.26379	4.05432	-0.48727
H	1.14786	2.54469	-1.77669
C	-0.63104	4.31113	0.56892
H	-2.05222	3.46794	1.98773
H	0.82208	4.88046	-0.95286
H	-0.7693	5.34235	0.92829
C	-1.32339	-1.09421	-0.35115
C	-2.59843	-0.98833	-0.95324
C	-1.09165	-1.99769	0.70872
C	-3.64285	-1.79936	-0.48781
H	-2.77716	-0.27965	-1.77787
C	-2.14886	-2.80087	1.16516
H	-0.09399	-2.07586	1.16764
C	-3.41815	-2.70201	0.56903
H	-4.63726	-1.7294	-0.95388
H	-1.97783	-3.5101	1.98894
H	-4.24212	-3.3373	0.92841
P	4e-05	-5e-05	-0.89686
H	0.00012	-0.00017	-2.32221
Mes-P(CH2CH2)
0 1
P	2.09668	-0.0001	-0.66772
C	0.27991	-3e-05	-0.2834
C	-0.43079	1.23059	-0.20726
C	-0.43089	-1.23061	-0.20728
C	-1.82006	1.20562	0.02269
C	-1.82017	-1.20554	0.0227
C	-2.53385	8e-05	0.15694
H	-2.36441	2.16331	0.08574
H	-2.36453	-2.16321	0.08575
C	0.26608	-2.56158	-0.38212
H	0.97437	-2.54336	-1.23697
H	0.86623	-2.83708	0.51131
H	-0.46722	-3.37358	-0.55652
C	0.26632	2.56147	-0.38216
H	0.86598	2.83729	0.51154
H	0.97513	2.54296	-1.23657
H	-0.46686	3.37345	-0.55719
C	-4.01757	0.00013	0.44196
H	-4.2127	-0.00158	1.53731
H	-4.51449	0.89921	0.02443
H	-4.51511	-0.89729	0.02159
C	2.79488	0.75048	0.91345
C	2.79472	-0.75043	0.91372
H	2.08421	1.25877	1.58524
H	3.75724	1.27826	0.79919
H	2.08356	-1.25812	1.58544
H	3.75687	-1.2787	0.79997
Mes-PH(CH2CH2)
1 1
P	2.09668	-0.0001	-0.66772
C	0.27991	-3e-05	-0.2834
C	-0.43079	1.23059	-0.20726
C	-0.43089	-1.23061	-0.20728
C	-1.82006	1.20562	0.02269
C	-1.82017	-1.20554	0.0227
C	-2.53385	8e-05	0.15694
H	-2.36441	2.16331	0.08574
H	-2.36453	-2.16321	0.08575
C	0.26608	-2.56158	-0.38212
H	0.97437	-2.54336	-1.23697
H	0.86623	-2.83708	0.51131
H	-0.46722	-3.37358	-0.55652
C	0.26632	2.56147	-0.38216
H	0.86598	2.83729	0.51154
H	0.97513	2.54296	-1.23657
H	-0.46686	3.37345	-0.55719
C	-4.01757	0.00013	0.44196
H	-4.2127	-0.00158	1.53731
H	-4.51449	0.89921	0.02443
H	-4.51511	-0.89729	0.02159
C	2.79488	0.75048	0.91345
C	2.79472	-0.75043	0.91372
H	2.08421	1.25877	1.58524
H	3.75724	1.27826	0.79919
H	2.08356	-1.25812	1.58544
H	3.75687	-1.2787	0.79997
